# Supplementary material for: Predicting the pathway involved in post-translational modification of Elongation factor P in a subset of bacterial species
Source: Biol Direct. 2010 Jan 13;5:3. doi: 10.1186/1745-6150-5-3 (PMC2821294; doi:10.1186/1745-6150-5-3)
Supplement: Additional file 1 — Table S1. Distribution and clustering of efp, yjeK, yjeA, ablB and ablA in the 725 organisms analyzed. [file 1745-6150-5-3-S1.XLS]

## Sheet: Functional Roles
Column	Abbrev	Functional Role
1	Efp	Translation elongation factor P
2	YjeA	Lysyl-tRNA synthetase-related protein
3	YjeK	yjeK, lysine amino mutase-like
4	LAM	Lysine 2,3-aminomutase (EC 5.4.3.2)
5	LysDeg	Beta-lysine acetyltransferase (EC 2.3.1.-)
6	EFp-like	Translation elongation factor P-related protein
7	K-II	Lysyl-tRNA synthetase (class II) (EC 6.1.1.6)

## Sheet: Subsets of Roles
Subset	Includes These Roles

## Sheet: Basic Spreadsheet
Genome ID	Organism	Variant Code	EF-P	YjeA	YjeK	AblA	AblB	Phylum
224324	Aquifex aeolicus VF5	2	955	539	336	1134		Aquificales
264201	Parachlamydia sp. UWE25	2	1529	1530	230			Chlamydiales
243164	Dehalococcoides ethenogenes 195	2	821, 1144	1143	621	226	226	Chloroflexi
216390	Dehalococcoides sp. BAV1	2	779, 642	778	594	132	132
255470	Dehalococcoides sp. CBDB1	2	1357, 331	275	1260	168	168
314230	Blastopirellula marina DSM 3645	2	5286	4360	5287			Planctomycetes
243090	Pirellula sp. 1	2	631	2708	632
366602	Caulobacter sp. K31	2	1131	1132	1133			Alpha-proteobacteria
190650	Caulobacter crescentus CB15	2	718	717	713
224911	Bradyrhizobium japonicum USDA 110	2	4386	4387	4388	8232
288000	Bradyrhizobium sp. BTAi1	2	4002	4003	4004	3708, 811
323097	Nitrobacter hamburgensis X14	2	2423	2281	2280
314253	Nitrobacter sp. Nb-311A	2	3247	3246	3245
323098	Nitrobacter winogradskyi Nb-255	2	1203	1202	1201
316055	Rhodopseudomonas palustris BisA53	2	2906	2905	2904
316056	Rhodopseudomonas palustris BisB18	2	2778	2777	2776	2034
316057	Rhodopseudomonas palustris BisB5	2	3944	3945	3946
258594	Rhodopseudomonas palustris CGA009	2	2498	2499	2500
316059	Rhodopseudomonas palustris HaA2	2	2946	2945	2944
419611	Methylobacterium extorquens PA1	2	2762	2761	2760
426117	Methylobacterium sp. 4-46	2	398	397	396	2182
266835	Mesorhizobium loti MAFF303099	2	6493, 3025	6494	1533	4647
176299	Agrobacterium tumefaciens str. C58	2	1622	1623	1624
216596	Rhizobium leguminosarum bv. viciae 3841	2	4735	4734	4733
266834	Sinorhizobium meliloti 1021	2	1571	1570	1569
228406	Hyphomonas neptunium ATCC 15444	2	3008	3007	3006
318586	Paracoccus denitrificans PD1222	2	2577	1540	1551
272943	Rhodobacter sphaeroides 2.4.1	2	2432, 1874	2431	3384
349102	Rhodobacter sphaeroides ATCC 17025	2	1936, 2306	2305	3099
349101	Rhodobacter sphaeroides ATCC 17029	2	2139, 1917	2138	3894
290633	Gluconobacter oxydans 621H	2	220	216	218
349163	Acidiphilium cryptum JF-5	2	2177	2836	2837
391166	Granulibacter bethesdensis CGDNIH1	2	1084	1086	1085
431944	Magnetospirillum gryphiswaldense MSR-1	2	1621	1626	1625
342108	Magnetospirillum magneticum AMB-1	2	1145	1142	1143
1085.1	Rhodospirillum rubrum	2	3294	3293	1520			gamma-proteobacteria
314275	Alteromonas macleodii 'Deep ecotype'	2	177	178	176
351348	Marinobacter hydrocarbonoclasticus aquaeolei VT8	2	3074	3073	3075	3612
203122	Saccharophagus degradans 2-40	2	1080	1081	1079
167879	Colwellia psychrerythraea 34H	2	939	4625	938	3689
314276	Idiomarina baltica OS145	2	1008	1007	1009	2190
283942	Idiomarina loihiensis L2TR	2	2263	2262	2264	1084
342610	Pseudoalteromonas atlantica T6c	2	1800	1801	1799
326442	Pseudoalteromonas haloplanktis TAC125	2	457	458	456
357804	Psychromonas ingrahami ingrahamii 37	2	3098	3093	3099
314282	Psychromonas sp. CNPT3	2	1151	1156	1150
323261	Nitrosococcus oceani ATCC 19707	2	2432	2431	2433
187273	Alkalilimnicola ehrlichei MLHE-1	2	656	657	655	1134
349124	Halorhodospira halophila SL1	2	1948	1947	1949
314278	Nitrococcus mobilis Nb-231	2	3318	3319	3317
224915	Buchnera aphidicola str. Bp (Baizongia pistaciae)	2	22	486	21
198804	Buchnera aphidicola str. Sg (Schizaphis graminum)	2	21	595	20
399742	Enterobacter sp. 638	2	405	416	404
216592	Escherichia coli 042	2	2577	2589	2576
344610	Escherichia coli 53638	2	1428	1439	1427
405956	Escherichia coli APEC O1	2	3986	3996	3985
344601	Escherichia coli B171	2	3290	3301	3289
340184	Escherichia coli B7A	2	681	669	682
481805	Escherichia coli ATCC 8739	2	4148	4137	4149
199310	Escherichia coli CFT073	2	5123	5134	5122
340186	Escherichia coli E110019	2	1075	1086	1074
340185	Escherichia coli E22	2	4127	4138	4126
216593	Escherichia coli E2348/69	2	3853	3841	3854
331111	Escherichia coli E24377A	2	2302	2315	2301
340197	Escherichia coli F11	2	3499	3511	3498
331112	Escherichia coli HS	2	4104	4116	4103
83333.1	Escherichia coli K12	2	4059	4068	4058
316407	Escherichia coli W3110	2	3984	3994	3983
155864	Escherichia coli O157:H7 EDL933	2	5088	5098	5087
83334.1	Escherichia coli O157:H7	2	5106	5115	5105
272620	Klebsiella pneumoniae MGH 78578	2	4562	4571	4561
218491	Erwinia carotovora subsp. atroseptica SCRI1043	2	2690	2682	2691
171440	Photorhabdus asymbiotica subsp. asymbiotica	2	1152	1145	1151	2136
243265	Photorhabdus luminescens subsp. laumondii TTO1	2	3943	3934	3944
584.1	Proteus mirabilis HI4320	2	2950	3537	2951
12149.1	Salmonella bongori 12149	2	4306	4315	4305
321314	Salmonella enterica subsp. enterica serovar Choleraesuis str. SC-B67	2	4269	4279	4268
594.1	Salmonella enterica subsp. enterica serovar Gallinarum	2	800	790	801
209261	Salmonella enterica subsp. enterica serovar Typhi Ty2	2	4087	4097	4086
220341	Salmonella enterica subsp. enterica serovar Typhi str. CT18	2	4163	4173	4162
295319	Salmonella enterica subsp. enterica serovar Paratypi A str. ATCC 9150	2	3434	3512	3433
99287.1	Salmonella typhimurium LT2	2	4171	4181	4170
615.1	Serratia marcescens Db11	2	3374	3361	3375
399741	Serratia proteamaculans 568	2	418	425	417
344609	Shigella boydii BS512	2	650	640	651
216598	Shigella dysenteriae M131649	2	1921	1911	1922
198215	Shigella flexneri 2a str. 2457T	2	3953	3961	3952
198214	Shigella flexneri 2a str. 301	2	4054	4064	4053
216599	Shigella sonnei 53G	2	3628	3639	3627
300269	Shigella sonnei Ss046	2	3901	3910	3900
343510	Sodalis glossinidius str. 'morsitans'	2	721	725	720
349968	Yersinia bercovieri ATCC 43970	2	2119	2127	2118
630.2	Yersinia enterocolitica 8081	2	351	358	350
349966	Yersinia frederiksenii ATCC 33641	2	2988	2996	2987
349965	Yersinia intermedia ATCC 29909	2	3188	3197	3187
349967	Yersinia mollaretii ATCC 43969	2	3189	2564	3188
349746	Yersinia pestis Angola	2	3014	3022	3013
360102	Yersinia pestis Antiqua	2	4591	4583	4592
214092	Yersinia pestis CO92	2	518	526	517
187410	Yersinia pestis KIM	2	601	607	600
377628	Yersinia pestis Nepal516	2	3845	3837	3846
386656	Yersinia pestis Pestoides F	2	3548	3542	3549
229193	Yersinia pestis biovar Medievalis str. 91001	2	499	506	498
349747	Yersinia pseudotuberculosis IP 31758	2	3042	3050	3041
273123	Yersinia pseudotuberculosis IP 32953	2	535	541	534
502800	Yersinia pseudotuberculosis YPIII	2	3770	3764	3771
227377	Coxiella burnetii RSA 493	2	1739	1740	1783
297245	Legionella pneumophila str. Lens	2	365	483	438
297246	Legionella pneumophila str. Paris	2	616	407	577
272624	Legionella pneumophila subsp. pneumophila str. Philadelphia 1	2	1803	2257	1804
243233	Methylococcus capsulatus str. Bath	2	624	623	625
393595	Alcanivorax borkumensis SK2	2	2447, 684	2448	2446
349522	Hahella chejuensis KCTC 2396	2	4747	4746	4748
290398	Chromohalobacter salexigens DSM 3043	2	1781	1696	1782
400669	Marinomonas sp. MWYL1	2	914	928	913
416270	Actinobacillus pleuropneumoniae L20	2	647	1454	645
228399	Actinobacillus pleuropneumoniae serovar 1 str. 4074	2	309	1341	308
339672	Actinobacillus succinogenes 130Z	2	2069	1749	2068
233412	Haemophilus ducreyi 35000HP	2	1190	21	1193
281310	Haemophilus influenzae 86-028NP	2	214	546	215
262727	Haemophilus influenzae R2846	2	504	310	505
71421.1	Haemophilus influenzae Rd KW20	2	307	804	308
205914	Haemophilus somnus 129PT	2	1339	1326	1338
205914	Haemophilus somnus 129PT	2	877	890	878
228400	Haemophilus somnus 2336	2	335	815	336
221988	Mannheimia succiniciproducens MBEL55E	2	482	1534	481
272843	Pasteurella multocida subsp. multocida str. Pm70	2	100	202	99
400667	Acinetobacter baumannii ATCC 17978	2	2522	2740	2523
62977.3	Acinetobacter sp. ADP1	2	1597	2436	1598
259536	Psychrobacter sp. 273-4	2	1955	443	1954
335284	Psychrobacter cryohalolentis K5	2	2449	988	2448
349106	Psychrobacter sp. PRwf-1	2	533	2318	534
484022	Francisella philomiragia subsp. philomiragia ATCC 25017	2	772	270	1625
458234	Francisella tularensis subsp. holarctica FTA	2	192	1640	1412
393011	Francisella tularensis subsp. holarctica OSU18	2	194	1650	1421
393011	Francisella tularensis subsp. holarctica OSU18	2	194	1650	1421
401614	Francisella tularensis subsp. novicida U112	2	68	559	715
393116	Francisella tularensis subsp. tularensis FSC198	2	243	501	808
177416	Francisella tularensis subsp. tularensis Schu 4	2	668	118	816
418136	Francisella tularensis subsp. tularensis WY96-3418	2	1792	1530	634
317025	Thiomicrospira crunogena XCL-2	2	1823	1822	1824
388397	Vibrio fischeri MJ11	2	901	906	900
316276	Aliivibrio salmonicida LFI1238	2	2918	2913	2919
314280	Photobacterium profundum 3TCK	2	5181	5175	5182
298386	Photobacterium profundum SS9	2	5576	5570	5577
314288	Vibrio alginolyticus 12G01	2	3928	3922	3929
314292	Vibrio angustum S14	2	429	424	430
8.88889e+07	Vibrio cholerae NRT36s	2	1462	1467	1461
412966	Vibrio cholerae 1587	2	1376	1371	1377
412614	Vibrio cholerae 2740-80	2	2467	1953	2466
404974	Vibrio cholerae AM-19226	2	745	740	746
412967	Vibrio cholerae MAK 757	2	545	551	544
345072	Vibrio cholerae MO10	2	2470	2465	2471
412883	Vibrio cholerae MZO-3	2	2500	2505	2499
243277	Vibrio cholerae O1 biovar eltor str. N16961	2	2629	4225	2630
345074	Vibrio cholerae O395	2	2813	2808	2814
312309	Vibrio fischeri ES114	2	2338	2333	2339
338187	Vibrio harveyi ATCC BAA-1116	2	147	140	148
223926	Vibrio parahaemolyticus RIMD 2210633	2	2845	2838	2846
150340	Vibrio sp. Ex25	2	1230	1224	1231
314290	Vibrio sp. MED222	2	3099	3094	3100
314291	Vibrio splendidus 12B01	2	274	279	273
216895	Vibrio vulnificus CMCP6	2	1160	1166	1159
196600	Vibrio vulnificus YJ016	2	3168	3161	3169
40324.1	Stenotrophomonas maltophilia K279a	2	279	116	280
190486	Xanthomonas axonopodis pv. citri str. 306	2	2340	1604	2341
190485	Xanthomonas campestris pv. campestris ATCC 33913	2	2232	1547	2233
314565	Xanthomonas campestris pv. campestris str. 8004	2	1595	2437	1434
316273	Xanthomonas campestris pv. vesicatoria str. 85-10	2	1843	1509	1844
291331	Xanthomonas oryzae pv. oryzae KACC10331	2	2648	4376	2649	2650
160492	Xylella fastidiosa 9a5c	2	2458	2539	2459
155920	Xylella fastidiosa Ann-1	2	1299	1182	1298
405440	Xylella fastidiosa M12	2	1488	1929	1489
183190	Xylella fastidiosa Temecula1	2	1428	1862	1429
314285	gamma proteobacterium KT 71	2	2822	2821	1484
523791	Kangiella koreensis DSM 16069	2	566	567	565
314283	Reinekea sp. MED297	2	2473	2474	2472
97084.1	Bacteriovorax marinus SJ	2	3212	2848	239	701	460
264462	Bdellovibrio bacteriovorus HD100	2	2273	638	3064			delta/epsilon-proteobacteria
96561.3	Desulfococcus oleovorans Hxd3	2	2352	3157	2507	1887
177439	Desulfotalea psychrophila LSv54	2	845	846	2204	2159
891.1	Desulfuromonas acetoxidans	2	1130, 1200	1129, 1199	1905, 1198	246, 610, 1912, 1434, 1432, 1547	1546, 1433
269799	Geobacter metallireducens GS-15	2	1893	1894	1895
243231	Geobacter sulfurreducens PCA	2	1740	1741	1742
351605	Geobacter uraniireducens Rf4	2	339, 2116	2117	2118
351605	Geobacter uraniumreducens Rf4	2	1032, 184	183	181
338963	Pelobacter carbinolicus DSM 2380	2	2466, 1117	2467	2496	792, 1899, 2364
338966	Pelobacter propionicus DSM 2379	2	3246, 1804	1805	1806	1162
290397	Anaeromyxobacter dehalogenans 2CP-C	2	646	3714	2540	2539
404589	Anaeromyxobacter sp. Fw109-5	2	616	3312	1146	1145
246197	Myxococcus xanthus DK 1622	2	5153	4975	4205	5597, 4206
448385	Sorangium cellulosum So ce 56	2	8500	2581	6692	2250
56780.1	Syntrophus aciditrophicus SB	2	865	866	864	2784	2785
335544	Syntrophobacter fumaroxidans MPOB	2	81	80	4131	740
156890	Magnetococcus sp. MC-1	2	1007	1008	1006
267671	Leptospira interrogans serovar Copenhageni str. Fiocruz L1-130	2	3667	3635	3618	1269
189518	Leptospira interrogans serovar Lai str. 56601	2	4654	4689	4658	2700		Spirochetes
243275	Treponema denticola ATCC 35405	2	961	2265	69
243276	Treponema pallidum subsp. pallidum str. Nichols	2	524	1035	120
479433	Catenulispora acidiphila DSM 44928	1	5692			2729		Actinobacteria
257309	Corynebacterium diphtheriae NCTC 13129	1	1284
196164	Corynebacterium efficiens YS-314	1	1737
196627	Corynebacterium glutamicum ATCC 13032	1	2166
306537	Corynebacterium jeikeium K411	1	723
526226	Gordonia bronchialis DSM 43247	1	505
262316	Mycobacterium avium subsp. paratuberculosis str. k10	1	1097
272631	Mycobacterium leprae TN	1	319
216594	Mycobacterium marinum M	1	580
246196	Mycobacterium smegmatis str. MC2 155	1	3049
164758	Mycobacterium sp. JLS	1	2370
164757	Mycobacterium sp. MCS	1	2235
233413	Mycobacterium bovis AF2122/97	1	2539
410289	Mycobacterium bovis BCG str. Pasteur 1173P2	1	2534
1806.1	Mycobacterium microti OV254	1	1223
83331.1	Mycobacterium tuberculosis CDC1551	1	2696
336982	Mycobacterium tuberculosis F11	1	2704
419947	Mycobacterium tuberculosis H37Ra	1	2564
83332.1	Mycobacterium tuberculosis H37Rv	1	2536
350058	Mycobacterium vanbaaleni vanbaalenii PYR-1	1	2608
247156	Nocardia farcinica IFM 10152	1	3545
521096	Tsukamurella paurometabola DSM 20162	1	2702
351608	Acidothermus cellulolyticus 11B	1	1301
106370	Frankia sp. Ccl3	1	3168
298653	Frankia sp. EAN1pec	1	1671
526226	Geodermatophilus obscurus DSM 43160	1	1010
266940	Kineococcus radiotolerans SRS30216	1	3105
479432	Nakamurella multipartita DSM 44233	1	2071
446470	Stackebrandtia nassauensis DSM 44728	1	2326			1520, 990
471853	Beutenbergia caverna cavernae DSM 12333	1	2425
321955	Brevibacterium linens BL2	1	1138
446466	Cellulomonas flavigena DSM 20109	1	1758
218496	Tropheryma whipplei TW08/27	1	379
203267	Tropheryma whipplei str. Twist	1	368
446465	Brachybacterium faecium DSM 4810	1	2417
478801	Kytococcus sedentarius DSM 20547	1	705
313589	Janibacter sp. HTCC2649	1	1697			1440
471856	Jonesia denitrificans DSM 20603	1	750
443907	Clavibacter michiganensis subsp. michiganensis NCPPB 382	1	1814
281090	Leifsonia xyli subsp. xyli str. CTCB07	1	472
446471	Xylanimonas cellulosilytica DSM 15894	1	2260
446469	Sanguibacter keddiei keddieii DSM 10542	1	2605
391037	Salinispora arenicola CNS-205	1	1791			2303
369723	Salinispora tropica CNB-440	1	1826			2227, 2728
479435	Kribbella flavida DSM 17836	1	6776			6034
196163	Nocardioides sp. JS614	1	2563			2804
267747	Propionibacterium acnes KPA171202	1	1171
446462	Actinosynnema mirum DSM 43827	1	3171			4804, 3936, 6216
471857	Saccharomonospora viridis DSM 43017	1	2009			1358
469371	Thermobispora bispora DSM 43833	1	3045
227882	Streptomyces avermitilis MA-4680	1	6861
100226	Streptomyces coelicolor A3(2)	1	1458
446468	Nocardiopsis dassonvillei subsp. dassonvillei DSM 43111	1	1102			3445
269800	Thermobifida fusca YX	1	341			913
479432	Streptosporangium roseum DSM 43021	1	2057			7692
471852	Thermomonospora curvata DSM 43183	1	4493			4873, 1614
1680.3	Bifidobacterium adolescentis	1	793
205913	Bifidobacterium longum DJO10A	1	1127
206672	Bifidobacterium longum NCC2705	1	64
521096	Atopobium parvulum DSM 20469	1	999
469378	Cryptobacterium curtum DSM 15641	1	216
479437	Eggerthella lenta DSM 2243	1	458
471855	Slackia heliotrinireducens DSM 20476	1	2555			168, 167
469383	Conexibacter woesei DSM 14684	1	5274
266118	Rubrobacter xylanophilus DSM 9941	1	1342
312284	marine actinobacterium PHSC20C1	1	2333
817.1	Bacteroides fragilis 638R	1	3709			3175		Bacteroides/chlorobi
272559	Bacteroides fragilis ATCC 25285	1	286			3588
295405	Bacteroides fragilis YCH46	1	262			3632
226186	Bacteroides thetaiotaomicron VPI-5482	1	3707			4472
435591	Bacteroides vulgatus ATCC 8482	1	506			2565
242619	Porphyromonas gingivalis W83	1	498, 1097			926
216432	Croceibacter atlanticus HTCC2559	1	1634
313590	Cellulophaga sp. MED134	1	1313
376687	Flavobacterium johnsonia johnsoniae UW101	1	2884
402612	Flavobacterium psychrophilum JIP02/86	1	949
411154	Gramella forsetii KT0803	1	1676
313593	Flavobacterium sp. MED217	1	2993
313598	Tenacibaculum sp. MED152	1	447
313594	Polaribacter irgensii 23-P	1	2179
313596	Robiginitalea biformata HTCC2501	1	3112
313603	Flavobacteriales bacterium HTCC2170	1	3093
156586	Flavobacteria sp. BBFL7	1	34
485918	Chitinophaga pinensis DSM 2588	1	1916
269798	Cytophaga hutchinsonii ATCC 33406	1	2400, 1456
471854	Dyadobacter fermentans DSM 18053	1	4682
504472	Spirosoma linguale DSM 74	1	283
518766	Rhodothermus marinus DSM 4252	1	489			1033
485918	Pedobacter heparinus DSM 2366	1	3034
452471	Amoebophilus asiaticus 5a2	1	749
194439	Chlorobium tepidum TLS	1	159
340178	Chlorobium chlorochromatii CaD3	1	370
290318	Chlorobium phaeobacteroides DSM 266	1	250
290318	Prosthecochloris vibrioformis DSM 265	1	1582			1349	1347
319225	Pelodictyon luteolum DSM 273	1	1938			1580	1579
243161	Chlamydia muridarum Nigg	1	455					Chlamydia/Verrucomicrobia
315277	Chlamydia trachomatis A/HAR-13	1	691
272561	Chlamydia trachomatis D/UW-3/CX	1	769
218497	Chlamydophila abortus S26/3	1	795
227941	Chlamydophila caviae GPIC	1	861
264202	Chlamydophila felis Fe/C-56	1	144
115712	Chlamydophila pneumoniae AR39	1	933
115713	Chlamydophila pneumoniae CWL029	1	877
138677	Chlamydophila pneumoniae J138	1	893
182082	Chlamydophila pneumoniae TW-183	1	922
349741	Akkermansia muciniphila ATCC BAA-835	1	936
324602	Chloroflexus aurantiacus J-10-fl	1	2830					Chloroflexi
383372	Roseiflexus castenholzi DSM 13941	1	1471
357808	Roseiflexus sp. RS-1	1	3297
316274	Herpetosiphon aurantiacus ATCC 23779	1	4837
479434	Sphaerobacter thermophilus DSM 20745	1	1353
43989.3	Cyanothece sp. ATCC 51142	1	1957					Cyanobacteria
64471.1	Synechococcus sp. CC9311	1	34
269084	Synechococcus elongatus PCC 6301	1	1205
1140.3	Synechococcus elongatus PCC 7942	1	2647
110662	Synechococcus sp. CC9605	1	526
316279	Synechococcus sp. CC9902	1	830
221360	Synechococcus sp. RS9917	1	1207
69042.3	Synechococcus sp. WH 5701	1	1136
59931.3	Synechococcus sp. WH 7805	1	1825
84588.1	Synechococcus sp. WH 8102	1	30
1148.1	Synechocystis sp. PCC 6803	1	2282
197221	Thermosynechococcus elongatus BP-1	1	1293
251221	Gloeobacter violaceus PCC 7421	1	1285
240292	Anabaena variabilis ATCC 29413	1	194
63737.4	Nostoc punctiforme PCC 73102	1	461
63737.1	Nostoc punctiforme PCC 73102	1	5024
103690	Nostoc sp. PCC 7120	1	5365
203124	Trichodesmium erythraeum IMS101	1	4852			3030
93059.3	Prochlorococcus marinus str. MIT 9211	1	1463
74546.3	Prochlorococcus marinus str. MIT 9312	1	151
74547.1	Prochlorococcus marinus str. MIT 9313	1	31
59920.3	Prochlorococcus marinus str. NATL2A	1	1518
167539	Prochlorococcus marinus subsp. marinus str. CCMP1375	1	26
59919.1	Prochlorococcus marinus subsp. pastoris str. CCMP1986	1	26
522772	Denitrovibrio acetiphilus DSM 12809	1	706			94, 26	93	Deferribacteres
68909.1	Deinococcus geothermalis DSM11300	1	769			2026		Deinococcus-Thermus
243230	Deinococcus radiodurans R1	1	304			2841
504728	Meiothermus ruber DSM 1279	1	2517
526227	Meiothermus silvanus DSM 9946	1	3137
262724	Thermus thermophilus HB27	1	758
300852	Thermus thermophilus HB8	1	1294
204670	Acidobacteria bacterium Ellin345	1	1069, 3612					Fibrobacteres/Acidobacteria
234268	Solibacter usitatus Ellin6076	1	3048, 3494
521098	Alicyclobacillus acidocaldarius subsp. acidocaldarius DSM 446	1	808					Firmicutes
101031	Bacillus B-14905	1	1513			21
261594	Bacillus anthracis str. 'Ames Ancestor'	1	4383			2420	2418
280355	Bacillus anthracis str. A1055	1	939			1446	1444
198094	Bacillus anthracis str. Ames	1	4077			2113	2111
280477	Bacillus anthracis str. Australia 94	1	1192			3442	3440
280354	Bacillus anthracis str. CNEVA-9066	1	1741			2665	2663
205919	Bacillus anthracis str. Kruger B	1	1944			4085	4087
260799	Bacillus anthracis str. Sterne	1	4060			2115	2113
261591	Bacillus anthracis str. Vollum	1	3124			799	797
222523	Bacillus cereus ATCC 10987	1	4235			2316	2314
226900	Bacillus cereus ATCC 14579	1	4023			2126	2124
269801	Bacillus cereus G9241	1	4885			1503	1506
288681	Bacillus cereus ZK	1	473			2225	2223
315749	Bacillus cereus subsp. cytotoxis NVH 391-98	1	2954			1730	1728
281309	Bacillus thuringiensis serovar konkukian str. 97-27	1	4177			2177	2175
281309	Bacillus thuringiensis serovar konkukian str. 97-27	1	3898			2050	2048
412694	Bacillus thuringiensis str. Al Hakam	1	3659			2026	2024
315730	Bacillus weihenstephanensis KBAB4	1	4608			2659	2657
66692.3	Bacillus clausii KSM-K16	1	2170
272558	Bacillus halodurans C-125	1	2799			2255, 2943	2257
279010	Bacillus licheniformis ATCC 14580	1	461			62	63
224308	Bacillus subtilis subsp. subtilis str. 168	1	2449			1973	1974
262543	Exiguobacterium sibiricum 255-15	1	904
262543	Exiguobacterium sp. 255-15	1	192
235909	Geobacillus kaustophilus HTA426	1	2460
420246	Geobacillus thermodenitrificans NG80-2	1	2247
221109	Oceanobacillus iheyensis HTE831	1	1895
272626	Listeria innocua Clip11262	1	1381
393133	Listeria monocytogenes 10403S	1	1281
401650	Listeria monocytogenes Aureli 1997	1	950
169963	Listeria monocytogenes EGD-e	1	1347
393128	Listeria monocytogenes F6900	1	1142
393117	Listeria monocytogenes FSL J1-194	1	1228
393121	Listeria monocytogenes FSL J2-071	1	1210
393123	Listeria monocytogenes FSL N1-017	1	989
393124	Listeria monocytogenes FSL N3-165	1	958
393124	Listeria monocytogenes FSL N3-165	1	958
393125	Listeria monocytogenes FSL R2-503	1	1617
393130	Listeria monocytogenes J0161	1	1094
393131	Listeria monocytogenes J2818	1	1100
267409	Listeria monocytogenes str. 1/2a F6854	1	1251
265669	Listeria monocytogenes str. 4b F2365	1	1357
267410	Listeria monocytogenes str. 4b H7858	1	2213
386044	Listeria welshimeri serovar 6b str. SLCC5334	1	1326
273036	Staphylococcus aureus RF122	1	1216
93062.4	Staphylococcus aureus subsp. aureus COL	1	1181
359787	Staphylococcus aureus subsp. aureus JH1	1	1339
359786	Staphylococcus aureus subsp. aureus JH9	1	172
282458	Staphylococcus aureus subsp. aureus MRSA252	1	1520
282459	Staphylococcus aureus subsp. aureus MSSA476	1	1453
196620	Staphylococcus aureus subsp. aureus MW2	1	1481
418127	Staphylococcus aureus subsp. aureus Mu3	1	1411
158878	Staphylococcus aureus subsp. aureus Mu50	1	1528
158879	Staphylococcus aureus subsp. aureus N315	1	1404
93061.3	Staphylococcus aureus subsp. aureus NCTC 8325	1	1531
367830	Staphylococcus aureus subsp. aureus USA300	1	2330
426431	Staphylococcus aureus subsp. aureus str. Newman	1	1393
176280	Staphylococcus epidermidis ATCC 12228	1	1213
176279	Staphylococcus epidermidis RP62A	1	1204
279808	Staphylococcus haemolyticus JCSC1435	1	1790
342451	Staphylococcus saprophyticus subsp. saprophyticus ATCC 15305	1	1473
226185	Enterococcus faecalis V583	1	265
272621	Lactobacillus acidophilus NCFM	1	1254
387344	Lactobacillus brevis ATCC 367	1	954
321968	Lactobacillus casei ATCC 334	1	1610
321956	Lactobacillus delbrueckii subsp. bulgaricus ATCC BAA-365	1	1149
1596.1	Lactobacillus gasseri	1	1615
324831	Lactobacillus gasseri ATCC 33323	1	693
257314	Lactobacillus johnsonii NCC 533	1	1341
220668	Lactobacillus plantarum WCFS1	1	1323
278197	Pediococcus pentosaceus ATCC 25745	1	719
203120	Leuconostoc mesenteroides subsp. mesenteroides ATCC 8293	1	1585
203120	Leuconostoc mesenteroides subsp. mesenteroides ATCC 8293	1	1026
203123	Oenococcus oeni PSU-1	1	1258
272623	Lactococcus lactis subsp. cremoris SK11	1	857
272623	Lactococcus lactis subsp. lactis Il1403	1	710
211110	Streptococcus agalactiae NEM316	1	1704
205921	Streptococcus agalactiae A909	1	1898
208435	Streptococcus agalactiae 2603V/R	1	1650
148942	Streptococcus equi subsp. equi	1	367
246201	Streptococcus mitis NCTC 12261	1	260, 259
210007	Streptococcus mutans UA159	1	1676
1313.3	Streptococcus pneumoniae INV104B	1	1561
1313.4	Streptococcus pneumoniae INV200	1	424
1313.5	Streptococcus pneumoniae OXC141	1	1574
453365	Streptococcus pneumoniae CDC0288-04	1	169
453361	Streptococcus pneumoniae CDC1087-00	1	70
453362	Streptococcus pneumoniae CDC1873-00	1	90
453365	Streptococcus pneumoniae CDC3059-06	1	2306
406559	Streptococcus pneumoniae SP11-BS70	1	387
406560	Streptococcus pneumoniae SP14-BS69	1	1730
406562	Streptococcus pneumoniae SP19-BS75	1	2210
406556	Streptococcus pneumoniae SP3-BS71	1	296
406557	Streptococcus pneumoniae SP6-BS73	1	411
406558	Streptococcus pneumoniae SP9-BS68	1	1429
373153	Streptococcus pneumonia pneumoniae D39	1	426
216600	Streptococcus pneumoniae 23F	1	342
453365	Streptococcus pneumoniae CDC0288-04	1	173
516950	Streptococcus pneumoniae CGSP14	1	448
487214	Streptococcus pneumoniae Hungary19A-6	1	531
487214	Streptococcus pneumoniae Hungary19A-6	1	531
171101	Streptococcus pneumoniae R6	1	392
406561	Streptococcus pneumoniae SP18-BS74	1	2271
453363	Streptococcus pneumoniae SP195	1	58
406563	Streptococcus pneumoniae SP23-BS72	1	1847
170187	Streptococcus pneumoniae TIGR4	1	404
1314.1	Streptococcus pyogenes M5	1	225
370553	Streptococcus pyogenes MGAS2096	1	1572
370551	Streptococcus pyogenes MGAS9429	1	1550
186103	Streptococcus pyogenes MGAS8232	1	1555
160490	Streptococcus pyogenes M1 GAS	1	1401
293653	Streptococcus pyogenes MGAS5005	1	1859
319701	Streptococcus pyogenes MGAS6180	1	46
370552	Streptococcus pyogenes MGAS10270	1	1614
198466	Streptococcus pyogenes MGAS315	1	1574
193567	Streptococcus pyogenes SSI-1	1	293
370554	Streptococcus pyogenes MGAS10750	1	1606
286636	Streptococcus pyogenes MGAS10394	1	1536
388920	Streptococcus sanguinis SK36	1	400
299768	Streptococcus thermophilus CNRZ1066	1	501
264199	Streptococcus thermophilus LMG 18311	1	472
218495	Streptococcus uberis 0140J	1	1423
292459	Symbiobacterium thermophilum IAM 14863	1	1798			34
293826	Alkaliphilus metalliredigens QYMF	1	2396			2642, 4374	3532
350688	Alkaliphilus oremlandi oremlandii OhILAs	1	1597			410
272562	Clostridium acetobutylicum ATCC 824	1	2242
290402	Clostridium beijerincki beijerinckii NCIMB 8052	1	1672				2888, 1441
441770	Clostridium botulinum A str. ATCC 19397	1	1711
413999	Clostridium botulinum A str. ATCC 3502	1	1809
441771	Clostridium botulinum A str. Hall	1	1714
1496.1	Clostridium difficile 630	1	140			2604
431943	Clostridium kluyveri DSM 555	1	1264
195102	Clostridium perfringens str. 13	1	1898
357809	Clostridium phytofermentans ISDg	1	2499			1624
212717	Clostridium tetani E88	1	1421			767
203119	Clostridium thermocellum ATCC 27405	1	1881
525919	Anaerococcus prevoti prevotii DSM 20548	1	975
525919	Anaerococcus prevoti prevotii DSM 20548	1	975
246194	Carboxydothermus hydrogenoformans Z-2901	1	2438			1659
272564	Desulfitobacterium hafniense DCB-2	1	875			4016
138119	Desulfitobacterium sp. Y51	1	2377			3504
477974	Desulforudis audaxviator MP104C	1	948			166, 1011	165
485916	Desulfotomaculum acetoxidans DSM 771	1	2219			1080, 48	1081
349161	Desulfotomaculum reducens MI-1	1	1035			2113, 727	726
479436	Veillonella parvula DSM 2008	1	541
457571	Natranaerobius thermophilus JW/NM-WN-LF	1	1734			1902, 2929, 1786
264733	Moorella thermoacetica ATCC 39073	1	1543			435
340099	Thermoanaerobacter pseudethanolicus ATCC 33223	1	1068
399726	Thermoanaerobacter sp. X514	1	1486
273068	Thermoanaerobacter tengcongensis MB4	1	1119			946, 613
467706	Streptococcus gordonii str. Challis substr. CH1	1	1807
322098	Aster yellows witches'-broom phytoplasma AYWB	1	459
262768	Onion yellows phytoplasma OY-M	1	276					Mollicutes
265311	Mesoplasma florum L1	1	454
273035	Spiroplasma kunkelii CR2-3x	1	1099
340047	Mycoplasma capricolum subsp. capricolum ATCC 27343	1	508
233150	Mycoplasma gallisepticum R	1	506
243273	Mycoplasma genitalium G-37	1	26
295358	Mycoplasma hyopneumoniae 232	1	527
262722	Mycoplasma hyopneumoniae 7448	1	501
262719	Mycoplasma hyopneumoniae J	1	536
267748	Mycoplasma mobile 163K	1	551
272632	Mycoplasma mycoides subsp. mycoides SC str. PG1	1	426
272633	Mycoplasma penetrans HF-2	1	159
272634	Mycoplasma pneumoniae M129	1	29
272635	Mycoplasma pulmonis UAB CTIP	1	513
262723	Mycoplasma synoviae 53	1	420
95668.5	Ureaplasma parvum serovar 14	1	510
95656.5	Ureaplasma parvum serovar 1	1	504
273119	Ureaplasma parvum serovar 3 ATCC 700970	1	302
95660.5	Ureaplasma parvum serovar 6	1	448
95664.5	Ureaplasma urealyticum serovar 10	1	92
95665.5	Ureaplasma urealyticum serovar 11	1	548
95666.5	Ureaplasma urealyticum serovar 12	1	562
95666.5	Ureaplasma urealyticum serovar 12	1	562
95667.5	Ureaplasma urealyticum serovar 13	1	5
95658.4	Ureaplasma urealyticum serovar 4	1	621
95659.5	Ureaplasma urealyticum serovar 5	1	535
95661.4	Ureaplasma urealyticum serovar 7	1	379
95662.4	Ureaplasma urealyticum serovar 8	1	369
95663.4	Ureaplasma urealyticum serovar 9	1	660
190304	Fusobacterium nucleatum subsp. nucleatum ATCC 25586	1	1296			345		Fusobacteria
523794	Leptotrichia buccalis DSM 1135	1	500
526218	Sebaldella termitidis ATCC 33386	1	2995
519441	Streptobacillus moniliformis DSM 12112	1	857
521674	Planctomyces limnophilus DSM 3776	1	3500	5053				Planctomycetes
314260	Parvularcula bermudensis HTCC2503	1	1578					alpha-proteobacteria
314269	Aurantimonas sp. SI85-9A1	1	1408
360095	Bartonella bacilliformis KC583	1	1142
283166	Bartonella henselae str. Houston-1	1	1328
283165	Bartonella quintana str. Toulouse	1	995
262698	Brucella abortus biovar 1 str. 9-941	1	1603
483179	Brucella canis ATCC 23365	1	1666
224914	Brucella melitensis 16M	1	326
204722	Brucella suis 1330	1	1652
470137	Brucella suis ATCC 23445	1	1152
266779	Mesorhizobium sp. BNC1	1	101
402882	Parvibaculum lavamentivorans DS-1	1	2073
394222	Maricaulis maris MCS10	1	2530
314254	Oceanicaulis alexandrii HTCC2633	1	2579			322
398580	Dinoroseobacter shibae DFL 12	1	2082
314232	Loktanella vestfoldensis SKA53	1	1002
252305	Oceanicola batsensis HTCC2597	1	198
2433.3	Roseobacter Sp. GAI101	1	3223
375452	Roseobacter denitrificans OCh 114	1	1633
314262	Roseobacter sp. MED193	1	2237
89187.3	Roseovarius nubinhibens ISM	1	1213
314264	Roseovarius sp. 217	1	4029
246200	Silicibacter pomeroyi DSS-3	1	1658
292414	Silicibacter sp. TM1040	1	369
52598.3	Sulfitobacter sp. EE-36	1	2153
314267	Sulfitobacter sp. NAS-14.1	1	1439
314271	Rhodobacterales bacterium HTCC2654	1	3184
290633	Gluconobacter oxydans 621H	1	220	216	218
234826	Anaplasma marginale str. St. Maries	1	497
212042	Anaplasma phagocytophilum HZ	1	538
269484	Ehrlichia canis str. Jake	1	69
205921	Ehrlichia chaffeensis str. Arkansas	1	638
302409	Ehrlichia ruminantium str. Gardel	1	520
254945	Ehrlichia ruminantium str. Welgevonden	1	179
222892	Neorickettsia sennetsu str. Miyayama	1	149
293614	Rickettsia akari str. Hartford	1	328
272944	Rickettsia conorii str. Malish 7	1	322
315456	Rickettsia felis URRWXCal2	1	1049
783.1	Rickettsia rickettsii	1	295
35793.1	Rickettsia sibirica	1	336
272947	Rickettsia prowazekii str. Madrid E	1	227
257363	Rickettsia typhi str. Wilmington	1	221
336407	Rickettsia bellii RML369-C	1	172
292805	Wolbachia endosymbiont strain TRS of Brugia malayi	1	59
955.1	Wolbachia pipientis quinquefasciatus	1	161
163164	Wolbachia sp. endosymbiont of Drosophila melanogaster	1	1156
335992	Pelagibacter ubique HTCC1062	1	1127
314225	Erythrobacter litoralis HTCC2594	1	2014
237727	Erythrobacter sp. NAP1	1	930
48935.1	Novosphingobium aromaticivorans	1	2666
392499	Sphingomonas wittichii RW1	1	3134
317656	Sphingopyxis alaskensis RB2256	1	1248
264203	Zymomonas mobilis subsp. mobilis ZM4	1	824
521.1	Bordetella avium	1	214					beta-proteobacteria
257310	Bordetella bronchiseptica RB50	1	1832
257311	Bordetella parapertussis 12822	1	2260
257313	Bordetella pertussis Tohama I	1	1756
339670	Burkholderia ambifaria AMMD	1	1907
331271	Burkholderia cenocepacia AU 1054	1	2971			2367
331272	Burkholderia cenocepacia HI2424	1	2770			201
216591	Burkholderia cenocepacia J2315	1	4149			6409
350702	Burkholderia cenocepacia PC184	1	665
269483	Burkholderia cepacia R18194	1	5473
350701	Burkholderia dolosa AUO158	1	2307
395019	Burkholderia multivorans ATCC 17616	1	2293
269482	Burkholderia cepacia R1808	1	4673
269482	Burkholderia vietnamiensis strain G4	1	4452
134537	Burkholderia fungorum	1	6487
320386	Burkholderia mallei 10229	1	2570
320387	Burkholderia mallei 10399	1	3166
243160	Burkholderia mallei ATCC 23344	1	1037
334802	Burkholderia mallei FMH	1	808
320390	Burkholderia mallei GB8 horse 4	1	3035
334803	Burkholderia mallei JHU	1	1259
320389	Burkholderia mallei NCTC 10247	1	2809
320388	Burkholderia mallei SAVP1	1	658
36873.1	Burkholderia xenovorans LB400	1	2903
331109	Burkholderia pseudomallei 1655	1	4610
320371	Burkholderia pseudomallei 1710a	1	3744
320372	Burkholderia pseudomallei 1710b	1	4552
320373	Burkholderia pseudomallei 668	1	3355
272560	Burkholderia pseudomallei K96243	1	4312
331978	Burkholderia pseudomallei Pasteur	1	3107
320374	Burkholderia pseudomallei S13	1	3947
266264	Cupriavidus metallidurans CH34	1	2808
264198	Ralstonia eutropha JMP134	1	2849
312153	Polynucleobacter sp. QLW-P1DMWA-1	1	427
267608	Ralstonia solanacearum GMI1000	1	1069
232722	Acidovorax sp. JS42	1	2907
398578	Delftia acidovorans SPH-1	1	2862
296591	Polaromonas sp. JS666	1	2050
338969	Rhodoferax ferrireducens DSM 15236	1	1498			4076
391736	Verminephrobacter eiseniae EF01-2	1	2996
204773	Herminiimonas arsenicoxydans	1	928
395495	Leptothrix cholodni SP-6	1	1861
292415	Thiobacillus denitrificans ATCC 25259	1	285
265073	Methylobacillus flagellatus KT	1	1780
243365	Chromobacterium violaceum ATCC 12472	1	1378
242231	Neisseria gonorrhoeae FA 1090	1	414
486.1	Neisseria lactamica ST-640	1	327
487.2	Neisseria meningitidis FAM18	1	2295
122587	Neisseria meningitidis Z2491	1	1045
122586	Neisseria meningitidis MC58	1	909
228410	Nitrosomonas europaea ATCC 19718	1	870			1199
335284	Nitrosomonas eutropha C91	1	1567
323848	Nitrosospira multiformis ATCC 25196	1	1386
76114.4	Azoarcus sp. EbN1	1	735			472
159087	Dechloromonas aromatica RCB	1	2046
380704	Aeromonas hydrophila subsp. hydrophila ATCC 7966	1	3078					gamma-proteobacteria
382246	Aeromonas salmonicida subsp. salmonicida A449	1	1013
87626.3	Pseudoalteromonas tunicata D2	1	2116
326298	Shewanella amazonensis SB2B	1	1608
325241	Shewanella baltica OS155	1	38, 2529
402882	Shewanella baltica OS185	1	2289
399599	Shewanella baltica OS195	1	2234
318161	Shewanella denitrificans OS217	1	1946
318167	Shewanella frigidimarina NCIMB 400	1	1846
458817	Shewanella halifaxensis HAW-EB4	1	2228			2927
323850	Shewanella sp. PV-4	1	1197
211586	Shewanella oneidensis MR-1	1	2108
398579	Shewanella pealeana ATCC 700345	1	1755
319224	Shewanella putrefaciens CN-32	1	1721
425104	Shewanella sediminis HAW-EB3	1	2073			1603, 3296
60480.2	Shewanella sp. MR-4	1	1938
60481.1	Shewanella sp. MR-7	1	1830
351746	Shewanella sp. W3-18-1	1	1992
94122.5	Shewanella sp.ANA-3	1	2205
392500	Shewanella woodyi ATCC 51908	1	2244
107806	Buchnera aphidicola str. APS (Acyrthosiphon pisum)	1	29	553
36870.1	Wigglesworthia glossinidia endosymbiont of Glossina brevipalpis	1	285
203907	Blochmannia floridanus	1	68
291272	Blochmannia pennsylvanicus str. BPEN	1	416
354.1	Azotobacter vinelandii	1	3006
498211	Cellvibrio japonicus Ueda107	1	2057
350703	Pseudomonas aeruginosa 2192	1	1740
208964	Pseudomonas aeruginosa PAO1	1	2851
208963	Pseudomonas aeruginosa UCBPP-PA14	1	419
399740	Pseudomonas mendocina ymp	1	2069
384677	Pseudomonas entomophila L48	1	1357
220664	Pseudomonas fluorescens Pf-5	1	6076
205922	Pseudomonas fluorescens PfO-1	1	3606
216595	Pseudomonas fluorescens SBW25	1	5146
351746	Pseudomonas putida F1	1	3803
76869.3	Pseudomonas putida GB-1	1	1424
160488	Pseudomonas putida KT2440	1	1843
390235	Pseudomonas putida W619	1	1467
205918	Pseudomonas syringae pv. syringae B728a	1	4065
264730	Pseudomonas syringae pv. phaseolicola 1448A	1	3804			4434
223283	Pseudomonas syringae pv. tomato str. DC3000	1	1728
485915	Desulfohalobium retbaense DSM 5692	1	922			1512	1511	delta/epsilon-proteobacteria
525897	Desulfomicrobium baculatum DSM 4028	1	1426			687, 78, 256	255
207559	Desulfovibrio desulfuricans G20	1	1286			845, 3207, 3294	844
391774	Desulfovibrio vulgaris subsp. vulgaris DP4	1	1447
882.1	Desulfovibrio vulgaris subsp. vulgaris str. Hildenborough	1	1659
502026	Haliangium ochraceum DSM 14365	1	1863			1410, 4973, 4034
306254	Campylobacter coli RM2228	1	340
360104	Campylobacter concisus 13826	1	588
360106	Campylobacter curvus 525.92	1	608
360106	Campylobacter fetus subsp. fetus 82-40	1	1199
360108	Campylobacter hominis ATCC BAA-381	1	128
195099	Campylobacter jejuni RM1221	1	381
360110	Campylobacter jejuni subsp. doylei 269.97	1	1380
360108	Campylobacter jejuni subsp. jejuni 260.94	1	1555
354243	Campylobacter jejuni subsp. jejuni 81-176	1	580
360110	Campylobacter jejuni subsp. jejuni 84-25	1	1630
360111	Campylobacter jejuni subsp. jejuni CF93-6	1	538
360112	Campylobacter jejuni subsp. jejuni HB93-13	1	468
192222	Campylobacter jejuni subsp. jejuni NCTC 11168	1	513
306263	Campylobacter lari RM2100	1	38
306264	Campylobacter upsaliensis RM3195	1	271
525898	Sulfurospirillum deleyianum DSM 6946	1	291
382639	Helicobacter acinonychis str. Sheeba	1	346
235279	Helicobacter hepaticus ATCC 51449	1	108
217.1	Helicobacter mustelae 43772	1	235
85962.1	Helicobacter pylori 26695	1	174
85963.1	Helicobacter pylori J99	1	162
326298	Thiomicrospira denitrificans ATCC 33889	1	1249
273121	Wolinella succinogenes DSM 1740	1	1185
387093	Sulfurovum sp. NBC37-1	1	545
526224	Brachyspira murdochi murdochii DSM 12563	1	1144					Sphirochetes
390236	Borrelia afzelii PKo	1	277
224326	Borrelia burgdorferi B31	1	598
290434	Borrelia garinii PBi	1	312
351627	Caldicellulosiruptor saccharolyticus DSM 8903	1	1238			214		Firmicutes
335541	Syntrophomonas wolfei subsp. wolfei str. Goettingen	1	521			1072
469381	Dethiosulfovibrio peptidovorans DSM 11002	1	1408					Synergistetes
525903	Thermanaerovibrio acidaminovorans DSM 6589	1	613
381765	Fervidobacterium nodosum Rt17-B1	1	88			201		Thermotogae
403834	Petrotoga mobilis SJ95	1	11			174, 1133
391009	Thermosipho melanesiensis BI429	1	883			1049, 201
126740	Thermotoga sp. RQ2	1	1072			830
243274	Thermotoga maritima MSB8	1	1744			121
390874	Thermotoga petrophila RKU-1	1	1056			803
525904	Thermobaculum terrenum ATCC BAA-798	1	2617					Unclassified
445932	Elusimicrobium minutum Pei191	1	764					Elusimicrobia
